# Supplementary material for: Reliability and validity of the Japanese version of the Paediatric Pain Profile for children with severe motor and intellectual disabilities
Source: PLoS One. 2020 Dec 22;15(12):e0243566. doi: 10.1371/journal.pone.0243566 (PMC7755203; doi:10.1371/journal.pone.0243566)
Supplement: S1 Table — (XLSX) [file pone.0243566.s003.xlsx]

## Sheet: PPP（retest)
	ppp-1			ppp-2			ppp-3			ppp-4			ppp-5			ppp-6			ppp-7			ppp-8			ppp-9			ppp-10			ppp-11			ppp-12			ppp-13			ppp-14			ppp-15			ppp-16			ppp-17
	A	B	C	A	B	C	A	B	C	A	B	C	A	B	C	A	B	C	A	B	C	A	B	C	A	B	C	A	B	C	A	B	C	A	B	C	A	B	C	A	B	C	A	B	C	A	B	C	A
1	3	3	2	3	3	2	0	0	1	3	2	1	1	1	2	0	0	0	0	0	0	0	0	0	1	1	2	3	1	2	3	2	3	3	0	2	3	2	2	3	0	2	0	0	2	3	0	0	3
2	3	3	2	3	3	2	3	0	2	3	0	3	3	0	2	0	0	0	0	0	0	0	0	0	3	2	2	3	2	2	3	1	2	3	0	2	3	1	2	3	1	2	3	0	2	3	0	0	3
3	3	3	2	3	3	2	3	0	2	3	0	2	3	0	0	0	0	0	0	0	0	0	0	0	3	1	2	3	1	2	3	1	2	3	0	3	3	1	2	3	1	2	3	0	2	3	0	0	3
4	3	3	2	3	3	1	3	0	2	3	1	2	0	0	0	0	0	0	0	0	0	0	0	0	0	0	1	3	0	2	3	2	2	0	0	0	3	0	2	0	0	0	0	0	0	0	0	0	0
5	3	3	2	3	3	2	0	0	0	1	0	0	0	0	0	0	0	0	0	0	0	3	0	0	1	0	2	1	0	2	0	0	1	1	0	2	1	0	1	1	1	1	0	0	0	0	0	0	3
6	2	3	2	3	3	2	0	0	2	0	0	2	3	0	1	0	0	0	0	0	0	0	0	0	2	0	2	2	0	2	2	1	2	2	0	2	2	0	2	0	0	0	0	0	2	0	0	0	0
7	3	3	2	3	3	2	2	0	2	3	1	2	3	0	1	0	0	0	0	0	0	3	0	0	3	1	2	3	1	2	3	1	2	3	0	2	3	0	2	3	1	0	0	0	0	3	0	0	3
8	3	3	2	3	1	2	0	0	1	0	0	2	0	0	1	0	0	0	0	0	1	0	0	0	2	2	2	2	2	1	2	2	1	2	1	1	3	2	1	3	2	2	0	0	0	3	0	0	0
9	0	3	0	0	3	0	0	0	0	0	0	0	0	0	0	0	0	0	0	0	0	0	0	0	0	0	0	0	0	0	0	0	0	0	0	0	0	0	0	0	0	0	0	0	0	0	0	0	1
10	3	3	1	3	3	1	2	0	0	2	0	2	1	0	0	0	0	0	0	0	0	0	0	0	1	1	1	2	1	2	3	1	2	3	0	2	3	0	2	3	0	1	0	0	0	1	0	0	0
11	3	3	2	3	3	1	0	0	1	1	0	2	1	0	0	0	0	0	0	0	0	0	0	0	0	0	1	1	0	1	1	0	1	1	0	1	1	0	2	1	0	0	1	0	0	1	0	0	0
12	3	3	2	3	3	2	3	0	0	3	1	2	3	0	1	2	0	0	0	0	0	3	0	0	3	1	2	3	1	2	3	1	2	3	1	1	3	0	1	3	0	0	3	0	0	3	0	0	3
13	3	2	2	3	1	2	3	0	0	3	2	2	3	0	1	0	0	0	0	0	0	0	0	0	3	2	2	3	2	2	3	1	2	3	1	1	3	1	2	3	0	0	3	1	1	3	0	0	3
14	3	3	2	3	3	2	3	0	1	3	1	2	3	0	1	0	0	0	0	0	0	0	0	0	3	2	2	3	1	2	0	0	0	3	0	1	3	0	1	3	0	1	3	0	0	0	0	0	3
15	3	3	2	3	3	2	0	0	1	0	0	0	0	0	0	0	0	0	0	0	0	0	0	0	1	0	1	1	0	1	0	0	1	1	0	1	1	1	2	1	0	0	0	0	0	2	0	0	2
16	3	1	2	3	1	2	0	0	0	3	0	2	3	0	1	0	0	0	3	0	2	0	0	0	3	1	2	3	0	2	1	1	1	1	0	1	3	0	1	3	0	1	3	0	1	0	0	0	3
17	3	3	2	3	3	2	3	0	0	3	3	2	3	0	2	0	0	0	3	0	2	2	0	0	3	1	2	3	1	2	3	2	2	3	1	2	3	0	2	3	0	1	3	0	1	3	0	0	3
18	3	3	1	3	3	2	0	0	2	0	0	0	0	0	1	0	0	0	0	0	0	0	0	0	1	2	1	1	2	1	1	1	1	1	1	1	1	0	1	1	1	0	1	0	1	0	0	0	2
19	3	3	0	3	3	0	3	0	0	3	0	2	3	0	0	0	0	0	0	0	0	0	0	0	3	0	0	3	0	0	3	3	3	3	0	0	3	0	2	3	2	2	3	0	0	3	0	0	3
20	2	3	2	2	3	2	2	0	0	1	0	0	0	0	1	0	0	0	0	0	0	0	0	0	3	1	1	3	1	1	3	0	1	3	1	1	2	0	1	2	1	0	0	0	0	2	0	0	3
21	3	3	1	3	3	2	1	0	0	3	0	0	1	0	1	0	0	0	0	0	0	0	0	0	3	2	1	3	2	1	2	0	0	3	1	1	2	0	2	2	0	1	0	0	0	2	0	0	3
22	3	3	2	3	3	2	2	0	0	2	0	0	1	0	0	0	0	0	0	0	0	0	0	0	3	1	1	3	2	1	3	2	0	3	1	1	3	0	1	3	1	1	0	0	0	2	0	0	3
23	3	3	2	3	3	2	3	0	0	3	3	2	3	3	2	0	0	0	0	0	0	0	0	0	3	2	2	3	2	2	3	2	1	3	0	1	3	1	2	3	1	0	0	0	0	0	0	0	3
24	3	3	0	3	3	0	0	0	0	0	1	0	0	0	0	0	0	0	0	0	0	0	0	0	0	0	0	1	0	0	2	3	2	0	0	1	1	0	1	1	0	0	0	0	0	0	0	0	0
25	3	3	2	3	1	2	2	0	0	2	1	2	3	1	1	3	0	0	0	0	0	0	0	0	3	2	2	3	2	1	0	2	1	0	1	1	3	0	0	3	0	0	3	0	0	3	0	0	3
26	3	3	1	3	3	1	1	0	1	2	1	0	0	0	0	0	0	0	0	0	0	0	0	0	0	0	0	2	0	0	2	1	2	1	0	0	1	0	1	1	0	1	0	0	0	0	0	0	1
27	2	3	1	2	3	1	1	0	0	0	0	0	0	0	0	0	0	0	0	0	0	0	0	0	3	1	2	3	1	1	3	0	0	3	0	1	3	1	0	3	0	0	0	0	0	0	0	0	3
28	0	3	1	0	3	1	0	0	0	0	0	0	0	0	0	0	0	0	0	0	0	0	0	0	0	2	1	1	2	1	0	1	0	0	0	1	0	0	1	0	0	0	0	0	0	0	0	0	1
29	1	3	1	1	3	1	1	0	0	1	0	0	1	0	0	0	0	0	0	0	1	0	0	0	1	1	1	1	0	1	0	0	0	1	0	1	2	0	0	1	0	0	1	0	0	0	0	0	3
30	3	3	2	3	3	2	3	0	0	3	3	3	3	3	2	0	0	0	3	2	3	0	0	0	3	2	2	3	2	0	3	2	0	3	0	1	3	3	2	3	0	2	3	0	0	3	0	0	3
[truncated: 14 more columns]

## Sheet: PPP（high pain） 
	ppp-1			ppp-2			ppp-3			ppp-4			ppp-5			ppp-6			ppp-7			ppp-8			ppp-9			ppp-10			ppp-11			ppp-12			ppp-13			ppp-14			ppp-15			ppp-16			ppp-17
	A	B	C	A	B	C	A	B	C	A	B	C	A	B	C	A	B	C	A	B	C	A	B	C	A	B	C	A	B	C	A	B	C	A	B	C	A	B	C	A	B	C	A	B	C	A	B	C	A
1	3	3	2	3	3	1	2	0	0	3	1	2	1	1	0	0	0	0	0	0	0	0	0	3	3	1	3	3	1	3	3	2	3	2	1	3	3	2	3	3	0	2	0	0	2	0	0	0	2
2	3	3	3	3	3	2	0	1	1	3	1	3	0	1	1	0	0	0	0	0	0	0	0	2	2	2	3	2	2	3	2	2	3	2	1	3	3	3	3	3	2	2	2	0	2	2	0	0	2
3	3	3	3	3	2	3	3	0	0	3	1	0	3	2	1	0	0	0	0	0	0	0	0	0	3	2	3	3	1	2	3	1	2	3	1	3	3	2	3	3	1	3	3	0	3	3	0	0	3
4	3	3	2	3	3	2	0	0	2	3	0	1	3	0	1	0	0	0	0	0	0	0	0	0	0	0	0	3	0	3	3	1	3	3	1	0	3	0	3	3	0	0	0	0	0	0	0	0	0
5	3	3	2	3	1	2	2	0	0	0	0	0	3	0	0	0	0	0	0	0	0	0	0	0	3	1	2	3	1	2	3	1	2	3	1	2	3	0	1	3	1	1	0	0	2	0	0	0	3
6	3	3	2	3	3	2	3	0	1	3	0	2	3	0	1	0	0	0	0	0	0	0	0	2	3	1	2	3	0	2	3	1	2	3	1	2	3	1	3	3	0	2	3	0	2	3	0	0	3
7	3	3	3	3	2	3	0	0	1	3	1	3	3	0	2	0	0	0	0	0	0	0	0	2	3	1	3	3	1	3	3	2	2	3	1	2	3	1	2	3	0	1	3	0	0	3	0	0	3
8	3	3	2	3	3	2	3	0	2	3	1	2	3	0	1	0	0	0	3	0	0	0	0	0	3	2	2	3	2	2	3	1	2	3	1	2	3	2	3	3	2	3	3	0	2	3	0	0	3
9	3	3	0	3	3	0	0	0	0	0	0	0	0	0	0	0	0	0	0	0	0	0	0	0	0	0	0	0	0	0	0	0	0	0	0	0	0	0	0	0	0	0	0	0	0	0	0	0	3
10	3	3	2	3	3	2	0	0	2	3	1	2	3	0	1	0	0	0	3	0	0	0	1	0	3	1	2	3	1	3	3	1	2	3	1	3	3	1	3	3	0	1	3	0	0	3	0	0	3
11	3	3	2	3	3	2	1	0	2	3	0	2	3	0	1	0	0	0	0	0	0	0	1	0	3	1	2	3	1	2	3	1	2	3	2	2	3	0	2	3	0	1	2	0	2	3	0	0	2
12	3	3	2	3	2	2	0	1	1	0	1	3	0	1	1	0	0	0	0	0	0	0	0	0	0	1	2	3	1	2	3	1	2	3	2	2	3	1	2	3	0	0	3	1	1	3	0	0	3
13	3	3	2	3	3	2	3	0	1	3	1	3	2	0	0	0	0	0	0	0	0	0	0	0	3	2	3	3	2	3	3	1	3	3	2	3	3	2	3	3	0	2	3	2	1	3	2	0	3
14	3	3	2	3	1	2	0	0	1	0	2	2	3	1	1	0	0	0	0	0	0	3	0	0	3	0	2	3	1	2	3	0	1	3	1	2	3	1	1	3	1	1	3	0	1	3	0	0	3
15	3	3	2	3	3	2	0	0	0	0	0	0	0	0	0	1	0	0	3	0	0	0	0	0	3	0	2	3	0	2	3	2	1	3	0	0	3	3	2	3	0	0	3	0	0	3	0	0	3
16	3	1	2	3	2	2	3	0	1	3	1	3	3	0	1	0	0	0	3	1	2	0	0	0	3	1	2	3	0	2	3	2	2	3	2	2	3	1	2	3	0	0	3	1	2	3	0	0	3
17	3	3	2	3	2	2	0	1	1	3	2	3	3	2	1	0	0	0	3	2	3	0	0	0	3	1	2	3	1	2	3	1	3	3	1	3	3	1	2	3	0	2	3	0	1	3	0	0	3
18	3	3	2	3	3	2	1	0	1	0	0	0	1	0	0	0	0	0	0	0	0	0	0	0	1	1	2	1	1	2	3	1	1	2	1	2	3	1	2	3	0	1	3	0	1	0	0	0	3
19	3	3	2	3	3	2	0	0	0	3	0	0	3	0	0	0	0	0	0	0	0	0	0	0	3	0	3	3	1	3	3	1	3	3	1	0	3	0	2	3	1	3	3	0	0	3	0	0	3
20	2	2	1	0	3	1	0	0	0	0	0	0	0	0	0	0	0	0	0	0	0	0	0	0	1	1	3	1	1	2	3	1	2	3	1	2	1	0	1	1	0	1	0	0	1	0	0	0	2
21	3	3	2	3	2	2	3	0	1	3	0	0	1	0	0	0	0	0	0	0	0	0	0	0	3	2	2	3	2	2	0	1	0	3	1	1	3	0	2	3	0	2	3	0	0	0	0	0	3
22	3	2	2	3	3	2	0	0	1	1	0	0	1	0	0	0	0	0	0	0	0	0	0	0	2	1	2	2	1	2	0	1	1	3	1	2	3	0	1	3	2	1	0	0	0	2	0	0	3
23	3	3	3	3	3	3	3	0	2	3	3	3	3	1	2	0	0	0	0	0	0	0	0	0	3	2	2	3	2	2	3	0	1	3	1	1	3	0	3	3	0	2	0	0	0	0	0	0	3
24	3	3	2	3	3	2	2	0	1	0	0	0	0	0	0	0	0	0	0	0	0	0	0	0	0	1	0	2	1	2	2	2	3	0	0	1	2	0	2	2	0	2	0	0	0	0	0	0	0
25	3	3	2	3	3	2	3	0	1	3	3	3	3	3	1	0	0	0	0	2	3	0	0	0	3	2	2	3	2	2	0	0	2	3	1	2	3	1	2	2	0	1	2	0	0	3	0	0	3
26	3	3	2	3	3	2	3	0	1	3	1	2	3	0	0	0	0	0	0	0	0	0	0	0	0	0	0	3	0	2	3	2	3	3	0	0	3	0	2	3	0	2	0	0	0	0	0	0	3
27	3	3	2	3	3	1	1	0	0	1	0	0	0	0	0	0	0	0	0	0	0	0	0	0	1	2	0	1	1	3	0	0	2	0	1	2	1	0	2	1	1	0	0	0	0	1	0	0	1
28	0	2	1	0	3	1	1	0	0	0	0	0	0	0	0	0	0	0	0	0	0	0	0	0	3	3	1	3	2	1	0	1	0	1	0	1	1	1	1	0	0	1	0	0	0	0	0	0	1
29	3	2	1	3	3	1	1	0	0	0	0	0	0	0	0	0	0	0	0	0	0	0	0	0	1	0	1	1	1	1	0	0	0	1	1	1	1	0	1	0	0	0	1	0	0	0	0	0	1
30	3	3	2	3	1	2	0	0	1	3	1	3	3	1	3	0	0	0	3	1	3	0	0	0	3	1	3	3	1	3	3	1	2	2	1	2	3	1	1	3	0	0	3	0	2	0	0	0	3
[truncated: 14 more columns]

## Sheet: PPP（low pain）
	ppp-1			ppp-2			ppp-3			ppp-4			ppp-5			ppp-6			ppp-7			ppp-8			ppp-9			ppp-10			ppp-11			ppp-12			ppp-13			ppp-14			ppp-15			ppp-16			ppp-17
	A	B	C	A	B	C	A	B	C	A	B	C	A	B	C	A	B	C	A	B	C	A	B	C	A	B	C	A	B	C	A	B	C	A	B	C	A	B	C	A	B	C	A	B	C	A	B	C	A
1	0	1	0	0	0	0	0	0	0	0	0	0	0	1	0	0	0	0	0	0	0	0	0	0	0	0	0	0	1	0	0	1	2	2	0	2	0	1	2	0	1	2	0	0	0	0	0	0	2
2	2	1	2	3	0	1	1	0	1	1	0	1	1	1	1	0	0	2	0	0	0	0	0	0	1	1	1	1	0	1	0	1	0	1	1	1	2	0	1	2	1	1	0	0	0	1	0	0	0
3	0	0	0	3	0	0	0	0	0	0	0	0	0	0	0	0	0	0	0	0	0	3	0	0	0	0	0	0	0	0	0	0	0	0	0	0	0	0	0	0	0	0	0	0	0	0	0	0	0
4	0	0	0	0	0	0	0	0	0	0	0	0	0	0	0	0	0	0	0	0	0	0	0	0	0	0	0	0	0	0	0	0	0	0	1	0	0	0	0	0	0	0	0	0	0	0	0	0	0
5	0	0	1	0	0	1	0	0	0	0	0	0	0	0	0	0	0	0	0	0	0	0	1	0	0	0	0	0	0	0	0	0	0	0	0	0	0	0	0	0	0	0	0	0	0	0	0	0	0
6	0	1	0	0	1	0	0	0	0	0	0	0	0	0	0	0	0	0	0	0	0	0	0	2	0	0	0	0	1	0	0	1	1	0	1	0	0	0	0	0	0	0	0	0	0	0	0	0	0
7	0	1	0	0	1	0	0	0	0	0	0	0	0	0	0	0	0	0	0	0	0	0	0	0	0	0	0	2	0	0	0	1	0	2	0	0	2	0	0	2	0	0	0	0	0	2	0	0	0
8	0	0	1	0	0	1	0	0	0	0	0	0	0	0	0	0	0	0	0	0	0	0	0	0	0	0	0	0	0	1	0	0	0	0	1	1	0	0	0	0	0	1	0	0	0	0	0	0	0
9	0	0	0	0	0	0	0	0	0	0	0	0	0	0	0	0	0	0	0	0	0	0	0	0	0	0	0	0	0	0	0	0	0	0	0	0	0	0	0	0	0	0	0	0	0	0	0	0	0
10	0	0	0	0	0	0	0	0	0	0	0	0	0	0	0	0	0	0	0	0	0	0	0	0	0	0	0	0	0	0	0	0	0	0	0	0	0	0	0	0	0	0	0	0	0	0	0	0	0
11	0	1	0	0	1	0	0	0	0	0	0	0	0	0	0	0	0	0	0	0	0	0	0	0	0	1	0	0	0	0	0	1	0	1	2	1	0	0	0	0	0	0	0	0	0	0	0	0	0
12	0	0	0	0	0	0	0	0	0	0	0	0	0	0	0	0	0	0	0	0	0	0	0	0	0	0	0	0	0	0	0	0	0	0	1	0	0	0	0	0	0	0	0	0	0	0	0	0	0
13	0	2	0	0	2	0	0	0	0	0	0	0	0	0	0	0	0	0	0	0	0	0	0	0	0	0	0	0	0	0	0	1	0	0	2	0	0	0	0	0	0	0	0	0	0	0	2	0	0
14	0	2	0	0	2	0	0	0	0	0	0	0	0	0	0	0	0	0	0	0	0	0	0	0	0	0	0	0	0	0	0	0	0	0	1	1	0	0	0	0	1	0	0	0	0	0	0	0	0
15	0	0	1	0	0	1	1	0	0	0	0	0	0	0	0	0	0	0	0	0	0	0	0	0	0	0	1	2	1	1	2	1	0	0	1	0	0	0	0	0	0	1	0	0	0	0	0	0	0
16	0	1	0	0	1	0	3	0	0	0	0	0	0	0	0	0	0	0	0	0	0	0	0	0	0	1	0	0	0	0	0	1	0	0	1	1	0	1	0	0	0	0	0	0	0	0	0	0	0
17	0	0	0	0	0	0	0	0	0	0	0	0	0	0	0	0	0	0	0	0	0	0	0	0	0	0	0	0	0	0	0	2	0	0	2	0	0	2	0	0	0	0	0	0	0	0	0	0	0
18	2	3	0	1	3	0	0	0	0	0	0	0	0	0	0	0	0	0	0	0	0	0	0	0	0	1	0	0	1	0	0	1	0	3	1	0	0	0	0	0	0	0	0	0	0	0	0	0	0
19	2	3	1	2	3	1	0	0	0	0	0	0	2	0	0	0	0	0	0	0	0	0	0	0	0	0	0	3	1	0	0	1	0	0	1	0	1	0	0	1	0	0	0	0	0	0	1	0	1
20	1	2	0	0	1	0	0	0	1	0	0	0	0	0	0	0	0	0	0	0	0	0	0	0	0	0	0	0	0	0	0	1	0	0	1	0	0	0	0	0	0	0	0	0	0	0	0	0	0
21	0	1	0	0	1	0	0	0	0	0	0	0	0	0	0	0	0	0	0	0	0	0	0	0	0	1	0	0	1	0	0	1	0	3	3	1	0	0	0	0	0	0	0	0	0	0	0	0	0
22	0	0	0	0	0	0	0	0	0	0	0	0	0	0	0	0	0	0	0	0	0	0	0	0	0	0	0	0	1	0	0	0	0	3	1	1	0	0	0	0	0	0	0	0	0	2	0	0	0
23	0	0	1	0	0	1	0	0	0	0	0	0	0	0	0	0	0	0	0	0	0	0	0	0	0	0	0	0	1	0	0	0	0	0	0	0	0	0	0	0	0	0	0	0	0	0	0	0	0
24	0	0	1	0	0	1	0	0	0	0	0	0	0	0	0	0	0	0	0	0	0	0	0	0	0	0	0	0	0	0	0	1	0	0	0	0	0	0	0	0	2	0	0	0	0	0	0	0	0
25	0	0	0	0	0	0	0	0	0	0	0	0	0	0	0	0	0	0	0	0	0	0	0	0	0	0	0	0	0	0	0	1	0	0	1	1	0	0	0	0	0	0	0	0	0	1	0	0	0
26	0	0	0	0	0	0	0	0	0	0	0	0	0	0	0	0	0	0	0	0	0	0	0	0	0	0	0	0	0	0	0	0	0	0	0	0	0	0	0	0	0	0	0	0	0	0	0	0	0
27	0	1	0	0	1	0	0	0	0	0	0	0	0	0	0	0	0	0	0	0	0	0	0	0	0	0	0	0	0	0	0	0	0	0	0	0	0	0	0	0	0	0	0	0	0	0	0	0	0
28	0	0	0	0	0	0	0	0	0	0	0	0	0	0	0	0	0	0	0	0	0	0	0	0	0	0	0	0	0	0	0	0	0	3	1	2	0	0	0	0	0	0	0	0	0	0	0	0	0
29	0	2	0	0	1	0	0	0	0	0	0	0	0	0	0	0	0	0	0	0	0	0	0	0	0	0	0	0	0	0	0	0	0	0	1	1	0	1	0	0	0	0	0	0	0	0	0	0	0
30	1	0	1	3	0	1	0	0	0	0	0	0	0	0	0	0	0	0	0	0	0	0	0	0	0	0	0	2	1	0	0	1	0	0	1	0	2	0	0	2	0	0	0	0	0	0	0	0	0
[truncated: 14 more columns]

## Sheet: total score
	PPP (low pain)				PPP (high pain)				PPP (retest)			FLACC (high pain)			pulse (rate/min.)
	A	B	C	mean	A	B	C	mean	A	B	C	A	B	C	low pain	high pain
1	4	6	8	6	37	17	34	29.3333	38	15	29	8	5	5	74	113
2	16	6	13	11.6667	36	22	39	32.3333	48	13	32	4	6	7	102	118
3	6	1	0	2.33333	51	20	38	36.3333	51	13	31	10	8	7	67	109
4	0	1	0	0.333333	27	8	20	18.3333	21	9	14	6	2	4	95	139
5	0	1	2	1	41	12	24	25.6667	24	8	15	6	4	5	46	71
6	0	5	3	2.66667	51	10	30	30.3333	20	7	24	10	4	6	110	129
7	10	3	0	4.33333	48	12	30	30	44	11	19	6	8	7	120	143
8	0	1	5	2	54	17	32	34.3333	29	15	18	10	5	5	112	160
9	0	0	0	0	12	7	1	6.66667	1	6	1	4	0	0	91	99
10	0	0	0	0	51	13	27	30.3333	27	9	17	7	2	6	108	144
11	1	6	1	2.66667	44	12	25	27	16	6	14	8	2	6	92	114
12	0	1	0	0.333333	39	15	31	28.3333	56	11	18	6	6	5	82	108
13	0	11	0	3.66667	50	25	36	37	51	14	19	10	7	6	104	141
14	0	6	1	2.33333	48	11	22	27	41	12	18	10	7	5	111	138
15	5	5	5	5	46	16	15	25.6667	21	7	14	9	4	6	52	84
16	3	7	1	3.66667	54	15	29	32.6667	44	4	23	10	8	5	108	129
17	0	8	0	2.66667	51	18	31	33.3333	56	14	24	10	10	8	108	133
18	6	10	0	5.33333	34	12	24	23.3333	21	13	14	8	6	5	77	106
19	12	10	2	8	46	12	23	27	50	12	14	10	8	7	68	91
20	1	5	1	2.33333	18	9	18	15	30	10	11	4	0	5	112	130
21	3	8	1	4	37	11	19	22.3333	38	11	12	5	7	5	104	129
22	5	2	1	2.66667	31	11	20	20.6667	41	13	10	4	3	5	98	120
23	0	1	2	1	43	15	33	30.3333	45	21	21	6	7	8	116	144
24	0	3	2	1.66667	16	10	15	13.6667	11	10	4	1	2	4	108	138
25	1	2	1	1.33333	46	21	25	30.6667	46	14	15	10	6	5	78	104
26	0	0	0	0	33	9	16	19.3333	17	9	7	5	0	5	73	101
27	0	2	0	0.666667	17	13	23	17.6667	35	10	9	4	8	5	n.s	n.s
28	3	1	2	2	10	12	9	10.3333	2	11	7	3	4	5	81	96
29	0	5	1	2	16	7	9	10.6667	18	8	8	5	1	5	98	132
30	10	3	2	5	47	13	32	30.6667	54	26	23	10	9	9	114	168

## Sheet: characteristics
	Age(years)	Sex(M/F)	Oshima	Yokochi	Ventilator	Tracheotomy	Nasal airway	O2 therapy	Suction(≧1/h)	Suction(≧6/day)	Nebulizer(≧6/day)	TPN	Orally(need to assist)	Tube feeding(NGtube・Gastrostomy)	Tube feeding(EDtube)	Feeding pump	Dressing and Correcting posture by hypermyotonia (need to assist, ≧3/day)	Dialysis	Urethral catheterization(≧3/day)	Stoma	Changing position(≧6/day)	SMID-MCDG score
1	2	0	1	A1	0	0	0	0	0	1	0	0	0	1	0	0	0	0	0	0	1	11
2	9	0	1	A1	0	0	1	1	0	1	0	0	0	1	0	0	1	0	0	0	1	24
3	6	0	1	A1	1	1	0	0	0	1	0	0	0	1	0	1	0	0	0	0	1	32
4	1	1	1	A1	1	1	0	1	1	0	0	0	0	1	0	1	0	0	0	0	1	42
5	6	0	1	A1	0	1	0	0	0	1	0	0	0	1	0	0	0	0	0	0	1	19
6	15	1	1	A1	0	1	0	0	0	1	0	0	0	0	1	1	0	0	0	0	1	25
7	1	0	1	A1	1	1	0	0	1	0	0	0	0	1	0	0	0	0	0	0	1	34
8	9	0	1	A1	0	0	0	0	0	0	0	0	1	0	0	0	1	0	0	0	1	9
9	7	1	1	A1	1	1	0	0	1	0	0	0	0	1	0	0	0	0	0	0	1	34
10	6	1	1	A1	1	0	0	1	1	0	0	0	0	1	1	1	0	0	0	0	1	42
11	7	0	1	A1	0	0	1	0	0	0	0	0	0	1	0	0	0	0	0	0	0	10
12	8	1	1	A2	0	0	0	1	0	0	0	0	0	1	0	0	0	0	0	0	0	10
13	6	0	1	B1	1	1	0	0	0	1	0	0	0	1	0	0	0	0	0	0	0	26
14	3	1	1	A1	0	0	0	0	0	0	0	0	1	0	0	0	0	0	0	0	0	3
15	17	0	1	A1	0	0	0	0	1	0	0	0	1	0	0	0	0	0	0	0	1	14
16	5	1	1	B1	0	0	0	0	0	0	0	0	0	1	0	0	0	0	0	0	0	5
17	1	0	1	A1	0	0	0	0	0	0	0	0	1	0	0	0	0	0	0	0	0	3
18	14	0	1	B1	0	1	0	0	0	1	0	0	1	0	0	0	0	0	0	0	1	17
19	13	1	1	B1	1	1	0	0	1	0	0	0	0	0	1	1	0	0	0	0	1	40
20	14	0	1	A1	0	0	0	0	1	0	0	0	0	1	0	0	0	0	0	0	1	16
21	2	0	1	A1	1	1	0	1	0	1	0	0	0	1	0	0	0	0	0	0	1	34
22	4	0	1	A1	1	1	0	0	0	1	0	0	0	1	0	1	0	0	0	0	1	32
23	5	0	1	A1	0	0	0	0	0	0	0	0	0	1	0	0	0	0	0	0	1	8
24	6	0	1	A1	1	1	0	0	1	0	0	0	0	1	0	0	0	0	0	0	1	34
25	2	1	1	A1	0	0	0	0	0	0	0	0	1	0	0	0	0	0	0	0	0	3
26	6	0	1	A1	1	1	0	0	1	0	0	0	0	1	0	0	0	0	0	0	1	34
27	4	0	1	A1	0	0	0	0	0	0	0	0	0	1	0	0	0	0	0	0	0	5
28	7	0	3	B3	0	0	0	0	0	0	0	0	1	0	0	0	0	0	0	0	1	6
29	6	0	1	A2	0	0	0	0	0	0	0	0	1	1	0	0	0	0	0	0	0	8
30	2	0	1	B2	0	0	0	0	0	0	0	0	1	0	0	0	0	0	0	0	0	3
																					40
																					26.6667
																					33.3333
